# Supplementary material for: Serum TLR2 and TLR9 in Prostate Cancer Patients in Relation to EBV Status
Source: Int J Mol Sci. 2024 Aug 21;25(16):9053. doi: 10.3390/ijms25169053 (PMC11354572; doi:10.3390/ijms25169053)
Supplement: Supplementary file 1 [file ijms-25-09053-s001.zip]

Archive with 1 entries (1 files):
- ijms-3091918-supplementary.pdf
